# Supplementary material for: Ruthenium-Catalyzed Oxidative Synthesis of N-(2-triazine)indoles by C-H Activation
Source: Molecules. 2023 Apr 24;28(9):3676. doi: 10.3390/molecules28093676 (PMC10179826; doi:10.3390/molecules28093676)
Supplement: Supplementary file 1 [file molecules-28-03676-s001.zip]

Archive with 1 entries (1 files):
- molecules-2343279-supplementary.pdf
